# Supplementary material for: Functional Masticatory Angle and Hyoid Bone Position: A Pilot Study on Occlusal Symmetry and Morphofunctional Adaptation
Source: Dent J (Basel). 2025 Oct 1;13(10):451. doi: 10.3390/dj13100451 (PMC12563113; doi:10.3390/dj13100451)
Supplement: Supplementary file 1 [file dentistry-13-00451-s001.zip]

Archive with 1 entries (1 files):
- dentistry-3857765-supplementary.pdf
